# Supplementary material for: A single, clinically relevant dose of the GABAB agonist baclofen impairs visuomotor learning
Source: J Physiol. Author manuscript; Available in PMC 2021 Jun 23. (PMC7611062; doi:10.1113/JP280378)
Supplement: Supplemental [file EMS127205-supplement-Supplemental.xlsx]

## Sheet: Statistical Summary Table
Statistical Summary Document
Manuscript Title:	A single, clinically relevant dose of the GABAB agonist baclofen impairs visuomotor
Authors:	Johnstone, A., Grigoras, I. , Petitet, P. , Capitão, L.P., Stagg, C.J.
Animal model used, if applicable:
Underlying hypothesis:	That the GABA B agonist baclofen will impair motor learning
Definitions of ‘n’:	Number of participants inclduded in an analysis
Statistical summary table:
Experimental question number	Finding/ conclusion	Experimental location/variable	Mean value	Standard Deviation	n	P	Units	Data comparisons	Statistical test	Any other variable	Figure/table in which data are presented	Comments
Multiple comparisons for the same question are shown in different rows		e.g. cortex vs cerebellum or genotype	(or other summary statistic)	(SD)	(value)	If P is considered significant against a stated confidence limit, authors may indicate tyhis in bold		e.g. WT vs KO		e.g. subjects’ age or sex		e.g. observation
1	Baclofen did not affect visuomotor learning	angular error on AM FB ON VML	Mean Difference (Bac-Pla) = 0.102	3.017	18	0.94	degrees	Baclofen vs Placebo	linear mixed model	Time, Day	Fig 2A
2	Baclofen worsened visuomotor aftereffect	angular error on AM FB OFF VML	Mean Difference (Bac-Pla) = 1.717	4.149	18	0.014	degrees	Baclofen vs Placebo	linear mixed model	Time, Day	Fig 2A
3	Baclofen worsened visuomotor learning retention	angular error on PM FB ON VML	Mean Difference (Bac-Pla) = 1.251	1.746	18	0.044	degrees	Baclofen vs Placebo	linear mixed model	Time, Day	Fig 2D
4	Baclofen did not affect visuomotor adaptation retention	angular error on PM FB OFF VML	Mean Difference (Bac-Pla) = 1.300	3.765	18	0.092	degrees	Baclofen vs Placebo	linear mixed model	Time, Day	Fig 2D
5	Baclofen did not affect sequence learning	skill on SRTT	Mean Difference of Post-Pre (Bac-Pla) = 0.0076	0.089	20	0.872	seconds	Baclofen vs Placebo	linear mixed model	Time, Day	Fig 3
6	Baclofen reduced corticospinal excitability	mean MEP size	Mean Difference Peak Conc- Pre (Bac-Pla) = -0.2492	0.476	18	0.04	milivolts	Baclofen vs Placebo	RM ANOVA	Time	Fig 4A
7	Baclofen did not affect GABAA activity	SICI measure	Mean Difference Peak Conc- Pre (Bac-Pla) = -0.0611	0.505	18	0.615	milivolts	Baclofen vs Placebo	RM ANOVA	Time	Fig 4B
8	Baclofen did not affect GABAB activity	LICI measure	Mean Difference Peak Conc- Pre (Bac-Pla) = 0.0521	0.408	16	0.628	milivolts	Baclofen vs Placebo	RM ANOVA	Time	Fig 4C
9	Baclofen's effect on retention parameter correlated with LICI change	retention parameter, LICI change (Bac-Pla)	NA	NA	11	0.004	NA	NA	Pearson Correlation	NA	Fig 4D
10
11
12
13
14
15
16
17
18
19
20
